# Supplementary material for: Chemotherapeutics Used for High-Risk Neuroblastoma Therapy Improve the Efficacy of Anti-GD2 Antibody Dinutuximab Beta in Preclinical Spheroid Models
Source: Cancers (Basel). 2023 Jan 31;15(3):904. doi: 10.3390/cancers15030904 (PMC9913527; doi:10.3390/cancers15030904)
Supplement: Supplementary file 1 [file cancers-15-00904-s001.zip]

Archive with 4 entries (4 files):
- suppl. Figure S1.JPG
- Video S1.medium control.avi
- Video S2.cisplatin.avi
- Video S3.chemoimmunotherapy cisplatin.avi
